# Supplementary material for: Whose name is it anyway? Varying patterns of possessive usage in eponymous neurodegenerative diseases
Source: PeerJ. 2013 Apr 16;1:e67. doi: 10.7717/peerj.67 (PMC3642700; doi:10.7717/peerj.67)
Supplement: Supplemental Information 3 — This is the raw data derived from querying the PubMed database using the provided R code, as at 15 January, 2013. [file peerj-01-67-s003.txt]

Year	AD none	AD with	DS none	DS with	GD none	GD with	HD none	HD with	PD none	PD with	WD none	WD with
1960	0	6	0	0	0	17	1	9	0	31	0	26
1961	0	2	0	2	0	19	0	15	0	35	1	19
1962	0	3	1	7	0	23	0	17	0	22	0	23
1963	0	6	1	22	0	14	0	14	1	38	0	36
1964	1	5	0	32	0	20	0	15	0	25	0	29
1965	0	4	2	47	0	27	0	12	1	23	0	44
1966	0	7	1	49	0	18	0	16	0	22	0	26
1967	0	4	5	65	0	26	0	17	1	29	2	37
1968	0	8	7	99	0	25	1	17	0	41	0	51
1969	0	4	1	88	0	20	0	23	0	49	1	42
1970	0	11	0	85	0	18	0	20	0	114	0	33
1971	0	7	3	105	0	20	0	33	0	119	0	41
1972	0	7	3	92	0	15	0	43	0	104	1	30
1973	0	13	5	107	5	23	1	43	1	68	3	35
1974	0	8	6	126	1	18	0	52	4	65	3	37
1975	0	10	15	79	2	16	0	31	5	65	3	40
1976	6	14	14	109	2	17	5	61	1	78	4	32
1977	1	10	30	97	2	25	5	68	5	72	1	40
1978	3	16	25	94	8	28	13	54	8	73	2	31
1979	8	24	18	101	7	19	7	52	12	48	4	35
1980	8	27	47	87	11	27	5	70	15	69	1	34
1981	9	34	53	86	3	20	13	72	23	76	4	35
1982	10	87	31	110	35	24	14	60	29	81	1	40
1983	15	105	45	110	7	15	11	69	13	120	6	35
1984	4	140	47	105	10	24	15	73	14	183	4	35
1985	19	236	71	100	19	22	15	86	14	173	9	33
1986	22	328	62	114	19	17	22	73	22	227	3	43
1987	26	326	89	120	17	32	20	77	26	340	6	50
1988	46	422	84	142	13	18	15	75	26	281	9	57
1989	44	590	100	125	15	22	33	73	41	337	5	51
1990	49	524	169	127	28	15	19	90	32	387	2	55
1991	63	627	109	141	26	27	24	65	25	390	4	50
1992	61	626	125	138	18	31	38	86	35	414	13	50
1993	85	630	127	146	41	40	42	119	45	435	21	50
1994	102	804	110	139	25	28	26	93	39	390	13	47
1995	115	810	152	133	42	23	26	111	42	497	20	55
1996	127	996	180	165	47	17	27	101	30	511	16	36
1997	198	1005	151	103	46	36	33	108	63	636	21	38
1998	212	1062	159	129	48	28	15	101	48	634	29	53
1999	181	1004	205	122	34	19	34	125	81	767	28	57
2000	205	1065	161	102	46	27	29	131	71	806	26	50
2001	194	1111	254	113	45	22	26	140	74	801	24	50
2002	211	1133	221	108	49	18	17	148	102	893	26	56
2003	239	1077	242	98	50	17	26	143	118	1004	25	64
2004	240	1249	230	68	54	13	31	163	152	941	32	50
2005	257	1267	267	57	61	8	33	152	171	960	29	69
2006	347	1391	300	70	64	15	44	165	220	1180	39	42
2007	256	1262	293	48	93	10	48	196	216	1213	38	52
2008	306	1423	291	66	68	13	53	210	228	1303	34	57
2009	349	1520	290	49	77	13	47	173	277	1404	35	51
2010	327	1818	321	56	75	11	78	209	271	1559	32	44
2011	308	1856	337	50	105	23	72	256	271	1710	37	50
2012	320	2070	335	41	61	11	75	266	277	1761	34	58
